# Supplementary material for: DNA supercoiling enhances DNA condensation by ParB proteins
Source: Nucleic Acids Res. 2024 Oct 23;52(21):13255–68. doi: 10.1093/nar/gkae936 (PMC11602141; doi:10.1093/nar/gkae936)
Supplement: gkae936_Supplemental_Files [file gkae936_supplemental_files.zip]

Archive with 3 entries (3 files):
- Martin-Gonzalez et al_Supp_Figures.pdf
- Martin-Gonzalez et al_Supp_Mov_Legend.pdf
- Movie S1.mp4
